# Supplementary material for: A Systematic Study on the Degradation Products Generated from Artificially Aged Microplastics
Source: Polymers (Basel). 2021 Jun 18;13(12):1997. doi: 10.3390/polym13121997 (PMC8234390; doi:10.3390/polym13121997)
Supplement: Supplementary file 1 [file polymers-13-01997-s001.zip]

Archive with 1 entries (1 files):
- polymers-1214266-supplementary.pdf
